# Supplementary material for: The Representativeness of Outdoor Particulate Matter Concentrations for Estimating Personal Dose and Health Risk Assessment of School Children in Lisbon
Source: Int J Environ Res Public Health. 2023 Apr 18;20(8):5564. doi: 10.3390/ijerph20085564 (PMC10138915; doi:10.3390/ijerph20085564)
Supplement: Supplementary file 1 [file ijerph-20-05564-s001.zip]

Archive with 1 entries (1 files):
- ijerph-2314794-supplementary.pdf
